# Supplementary material for: Salivary Cortisol Response After Ropivacaine–Dexamethasone Administration: A Randomized Clinical Trial
Source: Pharmaceuticals (Basel). 2026 Jun 12;19(6):930. doi: 10.3390/ph19060930 (PMC13306226; doi:10.3390/ph19060930)
Supplement: Supplementary file 1 [file pharmaceuticals-19-00930-s001.zip]

Archive with 1 entries (1 files):
- Suplementary File S1. CONSORT-2010-Checklist.pdf
